# Supplementary material for: Maternal COVID-19 Serological Changes—Comparison between Seroconversion Rate in First and Third Trimesters of Pregnancy and Subsequent Obstetric Complications: A Cohort Study
Source: Viruses. 2023 Dec 5;15(12):2386. doi: 10.3390/v15122386 (PMC10747315; doi:10.3390/v15122386)
Supplement: Supplementary file 1 [file viruses-15-02386-s001.zip]

Archive with 1 entries (1 files):
- viruses-2711391-supplementary.pdf
